# Supplementary material for: Occurrence and Diversity of Cyanotoxins and Retinoid Compounds in Antarctic Microbial Mats: Evidence From James Ross Island
Source: Environ Microbiol Rep. 2026 Mar 31;18(2):e70321. doi: 10.1111/1758-2229.70321 (PMC13086568; doi:10.1111/1758-2229.70321)
Supplement: Supplementary file 2 — Data S2: Supporting Information 2. [file EMI4-18-e70321-s002.xlsx]

## Sheet: Table S1
	Table S1. List of samples, collection conditions, and GPS coordinates.
	Sample	Ecosystem Type	Sampling conditions			Collection Data	GPS
			pH	Temperature (°C)	Conductivity (µS)		S	W
	L1	Lake	8.33	1.56	466	2015-01-08	63.797416	57.809159
	L2	Lake	8.72	10.9	215	2015-01-08	63.809025	57.874986
	L3	Lake	9.51	6.1	451	2015-01-10	63.811512	57.921833
	L4	Lake	8.67	5.9	394	2015-01-12	63.8076	57.9049
	L5	Lake	7.39	8.4	29	2015-01-26	63.898101	57.957584
	L6	Lake	7.69	8.1	291	2015-01-26	63.88010	57.97887
	L7	Lake	7.89	10.3	18	2015-01-27	63.89392	57.83019
	L8	Lake	8.23	9.4	281	2015-02-04	63.798797	57.810505
	L9	Lake	7.4	5.7	13	2015-02-09	63.824890	57.843742
	L10	Lake	9.68	8.6	98	2015-02-09	63.836134	57.838646
	L11	Lake	8.93	5.3	449	2015-02-15	63.843309	57.807531
	P1	Pond	10.17	15.2	213	2015-01-08	63.798823	57.810509
	P2	Pond	9.75	6.5	252	2015-01-08	63.809565	57.822481
	P3	Pond	9.51	8	168	2015-01-10	63.809596	57.908403
	P4	Pond	8.67	5.9	394	2015-01-12	63.802809	57.895478
	P5	Pond	8.04	2.5	94	2015-01-19	63.816996	57.847411
	P6	Pond	7.54	11	30	2015-01-27	63.89318	57.82473
	P7	Pond	9.21	1.2	153	2015-02-09	63.826809	57.841850
	P8	Pond	8.94	5.1	8	2015-02-09	63.844904	57.810786
	P9	Pond	7.8	0.5	55	2015-02-09	63.860079,	57.811058
	P10	Pond	7.8	0.5	55	2015-02-09	63.860079,	57.811059
	P11	Pond				2015-02-15	63.835739	57.841274
	P12	Pond	9.34	11.5	1915	2015-02-16	63.818114	57.824141
	S1	Stream	9.5	2.7	97	2015-01-09	63.819300	57.931779
	S2	Stream	8.25	5.5	49	2015-01-11	63.80044	57.88037
	S3	Stream	8.25	5.5	49	2015-01-12	63.800716	57.878122
	S4	Stream	7.45	1.3	231	2015-01-13	63.858628	57.994029
	S5	Stream	7.51	4.8	235	2015-01-13	63.855766	57.995486
	S6	Stream	7.51	4.8	235	2015-01-13	63.855767	57.995487
	S7	Stream	7.5	8.8	297	2015-01-13	63.856832	57.994218
	S8	Stream	7.62	7.5	122	2015-01-19	63.81046	57.90654
	S9	Stream	7.25	10	47	2015-01-22	63.80525	57.89234
	S10	Stream	8.05	13.6	64	2015-01-22	63.812774	57.865265
	S11	Stream	6.72	12.3	138	2015-01-25	63.845496	58.008681
	S12	Stream	7.84	15.3	154	2015-01-25	63.877384	57.963821
	S13	Stream	7.84	15.1	148	2015-01-25	63.879871	57.965610
	S14	Stream	7.95	15.7	84	2015-01-25	63.882266	57.965450
	S15	Stream	7.95	15.7	84	2015-01-25	63.886865	57.962414
	S16	Stream	8.44	17.8	64	2015-01-26	63.899805	57.945138
	S17	Stream	8.44	17.8	64	2015-01-26	63.899806	57.945139
	S18	Stream	8.44	17.8	64	2015-01-26	63.899807	57.945140
	S19	Stream	7.84	10.3	41	2015-01-26	63.898852	57.954955
	S20	Stream	7.78	7.7	60	2015-01-26	63.893876	57.960738
	S21	Stream	8.57	10.9	61	2015-01-27	63.881960	57.791007
	S22	Stream	8.34	4.9	13	2015-01-27	63.90196	57.78175
	S23	Stream	7.44	0.3	10	2015-02-09	63.826925	57.829021
	S24	Stream	8.33	2.6	21	2015-02-15	63.837165	57.812972
	S25	Stream	-			2015-02-15	63.831785	57.817302
	S26	Stream	7.71	2.2	44	2015-02-15	63.822945	57.820374
	S27	Stream	7.16	1.6	16	2015-02-16	63.815752	57.840294
	S28	Stream	8.5	5.1	156	2015-02-16	63.819275	57.819027
	S29	Stream	9.05	3.9	138	2015-02-16	63.820558	57.814929
	WL1	wet land	7.58	13.4	221	2015-01-08	63.79788	57.80943
	WL2	wet land	7.58	13.4	221	2015-01-08	63.79788	57.80943
	WL3	wet land	8.05	13.6	64	2015-01-08	63.79852	57.80956
	WL4	wet land	8.25	5.5	49	2015-01-12	63.800347	57.879002
	WL5	wet land	8.25	5.5	49	2015-01-12	63.800347	57.879002
	WL6	wetland				2015-01-20	63.80195	57.852573
	WL7	wetland	6.83	4.7	58	2015-01-23	63.803986	57.883992
	WL8	wetland	6.83	4.7	58	2015-01-23	63.804507	57.883895
	WL9	wetland	6.93	8.9	58	2015-01-24	63.807657	57.845242
	WL10	wetland	8.46	4.5	174	2015-02-07	63.807348	57.850632
	WL11	wetland	9.34	4.2	314	2015-02-07	63.803730	57.845332
	WL12	wetland	7.49	5.3	123	2015-02-07	63.803342	57.840890
	WL13	wetland				2015-02-16	63.823368	57.812090
	WL14	wetland	7.6	3	83	2015-02-16	63.824772	57.813576
	WR1	wet rock				2015-02-15	63.835861	57.845007

## Sheet: Table S2
				Table S2. Concentration of analyzed cyanotoxins in Antarctic microbial mats. Empty box indicates that the compound was not detected in a concentration above LOD. Asterix indicates that the compound was detected in concentration between LOD and LOQ Concentrations are expressed as ng/g dm.
					CYANOTOXINS
				Sample	Microcystin LA	Microcystin LF	Microcystin LR	Microcystin LW	Microcystin LY	Microcystin RR	Microcystin YR	ATX	CYN	Microcystin WR	Nodularin	STX	DATX	HATX	DHAX	7-deoxyCYN
				L1
				L2
				L3
				L4			1.733
				L5			37.085
				L6
				L7
				L8
				L9
				L10
				L11						1.433
				P1			2.063
				P2			2.448				*
				P3
				P4
				P5
				P6
				P7
				P8
				P9
				P10
				P11
				P12
				S1
				S2			4.825	7.483	6.688
				S3
				S4
				S5
				S6
				S7
				S8
				S9
				S10
				S11
				S12
				S13				*
				S14			2.92									*
				S15
				S16
				S17				4.078								*
				S18			1.265								*
				S19
				S20			2.645
				S21
				S22
				S23
				S24
				S25			1.275
				S26
				S27
				S28
				S29						3.355
				WL1
				WL2			3.763
				WL3
				WL4											4.85
				WL5
				WL6																*
				WL7
				WL8							13.008			21.553
				WL9
				WL10			1.33
				WL11
				WL12
				WL13
				WL14
				WR1
				LOQ	2.5	1.25	1.25	2.5	1.25	1.25	2.5	1.25	1.25	2.5	1.25	2.5	2.5	2.5	2.5	2.5

## Sheet: Table S3
				Table S3. Concentration of analyzed retinoids in Antarctic microbial mats. Empty box indicates that the compound was not detected in a concentration above LOD. Asterix indicates that the compound was detected in concentration between LOD and LOQ. Concentrations are expressed as ng/g dm.
					RETINOIDS
				Sample	ATRA	13/9-cis-RA	4-OH-ATRA	4-keto-ATRA	5.6-epoxy-ATRA	retinal	4-keto-retinal	13-cis-keto-RA	9-cis-keto-RA	SUMA
				L1				4.9725		109.748	87.575			202.295
				L2						51.6225	20.635			72.2575
				L3	*					29.31	28.4825			57.7925
				L4			98.365	9.985	*	42.9225	44.605			195.877
				L5				3.7675		158.812	77.2275			239.808
				L6						87.98	37.1775			125.157
				L7	*			5.3825		211.02	52.715			269.118
				L8				40.4625		370.942	174.78	*		586.185
				L9						94.03				94.03
				L10	*			27.5175		837.967	167.83			1033.32
				L11				39.645	*	666.08	429.447	*		1135.17
				P1				10.7025		402.505	224.012	6.439		643.659
				P2				*	*	712.237	177.5			889.737
				P3				2.5725		123.01	69.0975			194.68
				P4				3.3875		30.5425	28.9975			62.9275
				P5			*	20.7175		345.858	79.98			446.555
				P6			*			189.618	161.47			351.087
				P7	74.28			51.1775		779.428	133.375			1038.26
				P8	*			8.105		321.895	112.425			442.425
				P9				15.165		229.947	82.6625			327.775
				P10				15.025		466.043	146.637	*		627.705
				P11						199.048				199.048
				P12					*	1101.86				1101.86
				S1				4.5		288.76	52.5			345.76
				S2						*		*		0
				S3			*	21.6		84.0825	73.7775			179.46
				S4						60.1275	26.205			86.3325
				S5						359.125	70.67	389.9		819.695
				S6			*	14.4575		195.94	218.27	*		428.668
				S7						27.3475	6.115			33.4625
				S8		*			52.52	244.243				296.762
				S9	*		*			41.1325	27.175			68.3075
				S10						94.675	*			94.675
				S11					9.515	119.33				128.845
				S12						75	36.055			111.055
				S13						165.183	91.875	39.151		296.209
				S14	*				801.442	425.733				1227.17
				S15				6.7525		149.98	138.512			295.245
				S16				3.645		152.058	38.3025			194.005
				S17				*				76.8		76.8
				S18			*			*	33.8675			33.8675
				S19			36.1525			316.252	147.173	*		499.577
				S20						*	89.395			89.395
				S21						31.3675				31.3675
				S22			*	5.6675		205.593	138.48	2.887		352.627
				S23		*				483.798				483.798
				S24				*		89.015		*		89.015
				S25				4.485		38.7075	28.1275			71.32
				S26				18.1625	45.8075	238.825				302.795
				S27						91.8825	*			91.8825
				S28				5.7425		136.495	67.64	4.54		214.417
				S29				*		71.5525				71.5525
				W1						186.21	58.9325			245.143
				W2						240.185	115.375			355.56
				W3						120.255		13.534		133.789
				W4				6.745		84.3925	85.4825			176.62
				W5						124.953	65.52			190.472
				W6			31.7225	4.6		331.947	100.362			468.632
				W7						44.1475	13.1275			57.275
				W8				2.53		2564.29	52.495			2619.32
				W9			*	3.29		155.5	206.433			365.222
				W10						240.613				240.613
				W11						18.005	17.5325			35.5375
				W12	55.055			18.525		415.363	167.535			656.477
				W13		*		8.5225		55.795	76.4575	*		140.775
				W14				10.7475		225.583	301.332			537.663
				R1				8.19		123.025	113.287			244.502
				LOQ	2.5	2.5	2.5	2.5	2.5	2.5	2.5	2.5	2.5
